# Supplementary material for: Five-Coordinated Geometries from Molecular Structures to Solutions in Copper(II) Complexes Generated from Polydentate-N-Donor Ligands and Pseudohalides
Source: Molecules. 2020 Jul 25;25(15):3376. doi: 10.3390/molecules25153376 (PMC7436159; doi:10.3390/molecules25153376)
Supplement: Supplementary file 1 [file molecules-25-03376-s001.zip]

Archive with 3 entries (2 files):
- molecules-875219-final-SM/
- molecules-875219-final-SM/Binder-HKL_checkcif files.pdf
- molecules-875219-final-SM/Supplementary Material.pdf
